# Supplementary material for: Effect of Different Formulations and Storage on the Physicochemical, Microbiological, and Organoleptic Characteristics of Dovyalis caffra Fruit Yogurt
Source: Foods. 2024 Dec 18;13(24):4102. doi: 10.3390/foods13244102 (PMC11675328; doi:10.3390/foods13244102)
Supplement: Supplementary file 1 [file foods-13-04102-s001.zip]

Archive with 1 entries (1 files):
- foods-3307437-supplementary.pdf
